# Supplementary material for: In Silico Investigation of Phytochemicals from Djiboutian Plants Targeting Sulfate and Phosphate Transporters Involved in Dichromate Uptake
Source: Pharmaceuticals (Basel). 2026 Jun 28;19(7):1000. doi: 10.3390/ph19071000 (PMC13414512; doi:10.3390/ph19071000)
Supplement: Supplementary file 1 [file pharmaceuticals-19-01000-s001.zip]

Archive with 2 entries (2 files):
- Extracted compounds.xlsx
- SM.pdf
