# Supplementary material for: In Silico Investigation of Phytochemicals from Djiboutian Plants Targeting Sulfate and Phosphate Transporters Involved in Dichromate Uptake
Source: Pharmaceuticals (Basel). 2026 Jun 28;19(7):1000. doi: 10.3390/ph19071000 (PMC13414512; doi:10.3390/ph19071000)
Supplement: Supplementary file 1 [file pharmaceuticals-19-01000-s001.zip › Extracted compounds.xlsx]

## Sheet: Compounds
			M1	A1	8215	Docosanoic acid (n-Docosanoic acid)
				A2	10503478	Disiloxane, hexamethyl- (Bis(trimethylsilyl) ether)
				A3	10467	Eicosanoic acid (Arachidic acid)
				A4	10504339	Oleic acid (9-Octadecenoic acid, Z-)
				A5	10502404	Octanal, 2-(phenylmethylene)- (Cinnamaldehyde, α-hexyl-)
				A6	10400	Cycloheptanone
				A7	7211	1,3-Hexanediol, 2-ethyl-
				A8	638072	Supraene
				A9	66340	2-Bromotetradecanoic acid
				A10	12309460	à-Endosulfan
				A11	15559699	Heptachlor epoxide
			M2	B1	24764	Disiloxane, hexamethyl-
				B2	9461	1,1'-Biphenyl, 4-fluoro-
				B3	1482	2,4,5-T Methyl ester
				B4	77986	1,1'-Biphenyl, 4-phenoxy-
				B5	6977	Benzene, 1,4-dichloro-2-nitro-
				B6	140292	Benzene, 1,2,4-tris-trimethylsilyl-
				B7	17570	Phenol, 4,4'-thiobis-
				A3	10467	Eicosanoic acid
				B8	445639	Oleic Acid
				B9	6396	Silane, tetramethyl-
				B10	85651	Hexadecanoic acid, octyl ester
				B11	3016	Diazepam
				B12	15559699	Heptachlor epoxide
			M3	C1	5354342	Oleic acid, butyl ester
				B1	24764	Disiloxane, hexamethyl-
				C2	6548	3-Octanol, 3,7-dimethyl-
				C3	66340	2-Bromotetradecanoic acid
				B8	445639	Oleic Acid
				C4	1550884	Octanal, 2-(phenylmethylene)-
				C5	137138	3-Tetradecanol
				C6	969491	Dieldrin
				C7	12358480	Endrin
				C8	12313426	4,7-Methano-1H-indene, 1,2,3,4,5,6,7,8,8-nonachloro-2,3,3a ,4,7,7a-hexahydro_x0002_
				C9	61027	10-Undecenoic acid, butyl ester
				C10	39230	Bifenox
			M4	B1	24764	Disiloxane, hexamethyl-
				D1	11169	Cyclotetrasiloxane, octamethyl-
				D2	80388	Hexanoic acid, cyclohexyl ester
				D3	123437	3-Nonyn-1-ol
				C1	5354342	Oleic acid, butyl ester
				C10	39230	Bifenox
				D4	15559699	Heptachlor epoxide
				D5	30875	1,13-Tetradecadiene
				D6	36606	Isopropalin
				D8	87789	3-Hexadecanone
				D9	31278	Octadecanoic acid, butyl ester
				D10	92798	Cyclopentaneethanamine, N,à-dimethyl_x0002_
				C7	12358480	Endrin
			M5	E1	8489	Benzene, 1-chloro-3-nitro-
				E2	8146	Ethanol, 2-(2-ethoxyethoxy)-
				E3	15969	Swep
				B1	24764	Disiloxane, hexamethyl-
				C3	66340	2-Bromotetradecanoic acid
				E4	31039	Undec-10-ynoic acid
				C1	5354342	Oleic acid, butyl ester
				E5	7555	Triallyl cyanurate
				C4	1550884	Octanal, 2-(phenylmethylene)-
				E6	81700	2-Thiophenecarboxaldehyde, 5-chloro_x0002_
				D1	11169	Cyclotetrasiloxane, octamethyl-
				E7	5362810	4-Methyl-1,4-heptadiene
				E8	36870	Phosphorodithioic acid, O-(2,4-dichlorophenyl) O-ethyl S-propyl ester
				E9	8728	Cyclopentane, bromo-
			M6	B1	24764	Disiloxane, hexamethyl-
				F1	138971	6-Methyl-1,5-heptadiene
				F2	2969	n-Decanoic acid
				F3	26955	3-Buten-2-one, 4-(2,6,6-trimethyl-1-cyclohexen-1-y l)-
				C1	5354342	Oleic acid, butyl ester
				F4	12309460	á-Endosulfan
				A1	8215	Docosanoic acid
				A8	638072	Supraene
				F5	73669	Tridiphane
				F6	11704	Stannane, tetraethyl-
				F7	39150	1-Chloroeicosane
				C7	12358480	Endrin
				B8	445639	Oleic Acid
			M7	G1	11167	Methane, isothiocyanato
				B1	24764	Disiloxane, hexamethyl-
				G2	637563	Anethole
				B7	17570	Phenol, 4,4'-thiobis-
				G3	66645	Benzoyl chloride, 2,4-dichloro-
				A3	10467	Eicosanoic acid
				C4	1550884	Octanal, 2-(phenylmethylene)-
				G4	3224	Endosulfan
				G5	969491	Dieldrin
				G6	107378	2,2,4-Trimethyl-3-pentanol
				C3	66340	2-Bromotetradecanoic acid
				G7	3327	2,6,10-Dodecatrien-1-ol, 3,7,11-trimethyl_x0002_
				A8	638072	Supraene
			M8	B1	24764	Disiloxane, hexamethyl-
				D1	11169	Cyclotetrasiloxane, octamethyl-
				H1	144415	Citric acid, tripentyl ester
				C4	1550884	Octanal, 2-(phenylmethylene)-
				B8	445639	Oleic Acid
				H2	69702	Cyclohexanepropanoic acid
				C10	39230	Bifenox
				H3	137845	1-(Nitromethyl)-cyclohexanol
				C1	5354342	Oleic acid, butyl ester
				H4	136748	Isothiazole, 4-phenyl-
				H5	140846	1-Bromo-2,4,6-triisopropylbenzene
				H6	23217	1-Heptadecene
				D9	31278	Octadecanoic acid, butyl ester
			M9	I1	10943	Benzene, 1,3-dichloro-
				B1	24764	Disiloxane, hexamethyl-
				I2	7991	Pentanoic acid
				I3	98972	4-Tridecanol
				F4	12309460	á-Endosulfan
				C1	5354342	Oleic acid, butyl ester
				D9	31278	Octadecanoic acid, butyl ester
				A3	-55.82	Eicosanoic acid
				I4	38479	Pendimethalin
				I5	12408	Octacosane
				B8	445639	Oleic Acid
				I6	77196	Cyclooctanemethanol
				I7	219794	5-Hydroxy-4-octanone
			M10	B1	24764	Disiloxane, hexamethyl-
				J1	11622	2-Tridecanone
				J2	5284507	Nerolidol
				J3	12800	Adamantane, 1,3-dimethyl-
				J4	39040	Tricyclazole
				J5	10281	Thymoquinone
				J6	136934	Bicyclo[6.1.0]nonane, 9,9-dibromo-,
				J7	69460	Quinoline, 1,2,3,4-tetrahydro-
				J8	74400	1,9-Decadiyne
				B8	445639	Oleic Acid
				A1	8215	Docosanoic acid
				J9	140477	Hexadecanedioic acid, dimethyl ester
				J10	18840	Cyclopentylcarboxylic acid
				J11	17812	11-Bromoundecanoic acid
				G7	3327	2,6,10-Dodecatrien-1-ol, 3,7,11-trimethyl_x0002_
